# Supplementary material for: Risk Stratification to Guide Prevention and Control Strategies for Arboviruses Transmitted by Aedes aegypti
Source: Trop Med Infect Dis. 2023 Jul 14;8(7):362. doi: 10.3390/tropicalmed8070362 (PMC10386430; doi:10.3390/tropicalmed8070362)
Supplement: Supplementary file 1 [file tropicalmed-08-00362-s001.zip]

Archive with 1 entries (1 files):
- tropicalmed-2454388-supplementary.pdf
